# Supplementary material for: ﻿Notalina (Neonotalina) ﻿ralphi sp. nov. (Trichoptera, Leptoceridae), a new long-horned caddisfly from the Cerrado biome of Brazil, with new records for ﻿N. (﻿Neonotalina) ﻿brasiliana Holzenthal, 1986 and an identification key
Source: Zookeys. 2022 Jul 11;1111:413–24. doi: 10.3897/zookeys.1111.77581 (PMC9848929; doi:10.3897/zookeys.1111.77581)
Supplement: XML Treatment for Notalina (Neonotalina) ralphi [file zookeys.1111.77581-treatment1.xml]

<!DOCTYPE tp:taxon-treatment
  PUBLIC "-//TaxonX//DTD Taxonomic Treatment Publishing DTD v0 20100105//EN" "tax-treatment-NSO.dtd">
<tp:taxon-treatment xmlns:tp="http://www.plazi.org/taxpub"><tp:treatment-meta><kwd-group><label>Taxon classification</label><kwd>
              <named-content content-type="kingdom">Animalia</named-content>
            </kwd><kwd>
              <named-content content-type="order">Trichoptera</named-content>
            </kwd><kwd>
              <named-content content-type="family">Leptoceridae</named-content>
            </kwd></kwd-group><mixed-citation publication-type="journal"><person-group><name><surname>Silva Pereira</surname><given-names>Erica</given-names></name><name><surname>Oliveira</surname><given-names>Ian</given-names></name><name><surname>Desidério</surname><given-names>Gleison Robson</given-names></name><name><surname>Calor</surname><given-names>Adolfo</given-names></name><name><surname>Hamada</surname><given-names>Neusa</given-names></name></person-group><article-title><italic>﻿<tp:taxon-name><tp:taxon-name-part taxon-name-part-type="genus" reg="Notalina">Notalina</tp:taxon-name-part></tp:taxon-name></italic> (<italic><tp:taxon-name><tp:taxon-name-part taxon-name-part-type="genus" reg="Notalina"/><tp:taxon-name-part taxon-name-part-type="subgenus" reg="Neonotalina">Neonotalina</tp:taxon-name-part></tp:taxon-name></italic>) <italic>﻿<tp:taxon-name><tp:taxon-name-part taxon-name-part-type="genus" reg="Notalina"/><tp:taxon-name-part taxon-name-part-type="subgenus" reg="Neonotalina"/><tp:taxon-name-part taxon-name-part-type="species" reg="ralphi">ralphi</tp:taxon-name-part></tp:taxon-name></italic> sp. nov. (<tp:taxon-name><tp:taxon-name-part taxon-name-part-type="order">Trichoptera</tp:taxon-name-part></tp:taxon-name>, <tp:taxon-name><tp:taxon-name-part taxon-name-part-type="family">Leptoceridae</tp:taxon-name-part></tp:taxon-name>), a new long-horned caddisfly from the Cerrado biome of Brazil, with new records for <italic>﻿<tp:taxon-name><tp:taxon-name-part taxon-name-part-type="genus" reg="Notalina">N.</tp:taxon-name-part></tp:taxon-name></italic> (<italic>﻿<tp:taxon-name><tp:taxon-name-part taxon-name-part-type="genus" reg="Notalina"/><tp:taxon-name-part taxon-name-part-type="subgenus" reg="Neonotalina">Neonotalina</tp:taxon-name-part></tp:taxon-name></italic>) <italic>﻿<tp:taxon-name><tp:taxon-name-part taxon-name-part-type="genus" reg="Notalina"/><tp:taxon-name-part taxon-name-part-type="subgenus" reg="Neonotalina"/><tp:taxon-name-part taxon-name-part-type="species" reg="brasiliana">brasiliana</tp:taxon-name-part></tp:taxon-name></italic> Holzenthal, 1986 and an identification key</article-title><source>Zookeys</source><day>11</day><month>07</month><year>2022</year><volume>1111</volume><fpage>413</fpage><lpage>424</lpage><pub-id pub-id-type="doi">10.3897/zookeys.1111.77581</pub-id></mixed-citation></tp:treatment-meta><tp:nomenclature><label>﻿</label><tp:taxon-name><object-id xmlns:xlink="http://www.w3.org/1999/xlink" content-type="arpha" xlink:type="simple">1FBA42BB-6DC6-56AB-96FB-86C56C2764FE</object-id><tp:taxon-name-part taxon-name-part-type="genus" reg="Notalina">Notalina</tp:taxon-name-part> (<tp:taxon-name-part taxon-name-part-type="subgenus" reg="Neonotalina">Neonotalina</tp:taxon-name-part>) <tp:taxon-name-part taxon-name-part-type="species" reg="ralphi">ralphi</tp:taxon-name-part><object-id xmlns:xlink="http://www.w3.org/1999/xlink" content-type="zoobank" xlink:type="simple">http://zoobank.org/F6A903EA-547F-4D59-9BE2-EC6232601A22</object-id></tp:taxon-name><tp:taxon-status xmlns:xlink="http://www.w3.org/1999/xlink" xlink:type="simple">sp. nov.</tp:taxon-status><xref ref-type="fig" rid="F1">Figs 1</xref><xref ref-type="fig" rid="F2">, 2</xref></tp:nomenclature><tp:treatment-sec sec-type="diagnosis" id="SECID0EKCAE"><title>Diagnosis.</title><p>This new species can be easily recognized by the absence of processes on the median portion of tergum X, inferior appendages with ventromesal process indistinct laterally and distinct ventrally with subtruncated apex, and Y-shaped phallotremal sclerite in lateral view. <italic><tp:taxon-name><tp:taxon-name-part taxon-name-part-type="genus" reg="Notalina">Notalina</tp:taxon-name-part><tp:taxon-name-part taxon-name-part-type="species" reg="ralphi">ralphi</tp:taxon-name-part></tp:taxon-name></italic> sp. nov. is morphologically similar to <italic><tp:taxon-name><tp:taxon-name-part taxon-name-part-type="genus" reg="Notalina">N.</tp:taxon-name-part><tp:taxon-name-part taxon-name-part-type="species" reg="franciscana">franciscana</tp:taxon-name-part></tp:taxon-name></italic> based on the subtruncate mesoventral process of the inferior appendages in ventral view. However, <italic><tp:taxon-name><tp:taxon-name-part taxon-name-part-type="genus" reg="Notalina">N.</tp:taxon-name-part><tp:taxon-name-part taxon-name-part-type="species" reg="ralphi">ralphi</tp:taxon-name-part></tp:taxon-name></italic> sp. nov. has the acuminate preanal appendages, which in <italic><tp:taxon-name><tp:taxon-name-part taxon-name-part-type="genus" reg="Notalina">N.</tp:taxon-name-part><tp:taxon-name-part taxon-name-part-type="species" reg="franciscana">franciscana</tp:taxon-name-part></tp:taxon-name></italic> are clavate. In addition, in the new species the ventrolateral margin of the segment X has stout, short setae, whereas <italic><tp:taxon-name><tp:taxon-name-part taxon-name-part-type="genus" reg="Notalina">N.</tp:taxon-name-part><tp:taxon-name-part taxon-name-part-type="species" reg="franciscana">franciscana</tp:taxon-name-part></tp:taxon-name></italic> has these setae only in the apex of the tergum.</p></tp:treatment-sec><tp:treatment-sec sec-type="description" id="SECID0EHEAE"><title>Description.</title><p><bold>Male.</bold> Head brown (in alcohol) (Fig. <xref ref-type="fig" rid="F1">1B</xref>); maxillary and labial palps brown; antennae pale brown (Fig. <xref ref-type="fig" rid="F1">1A</xref>). Thorax brown; pleuron pale brown (Fig. <xref ref-type="fig" rid="F1">1C</xref>). Forewing brown, with small hyaline spot at thyridial cell; forewing length 7.8 mm (<italic>n</italic> = 4), forks I and V present (Fig. <xref ref-type="fig" rid="F1">1D</xref>); hind wing length 6 mm (<italic>n</italic> = 4), forks I, III, and V present, fork I very narrow and fork III with very short petiole (Fig. <xref ref-type="fig" rid="F1">1E</xref>). Legs pale brown; tibial spur formula 2, 2, 4 (Fig. <xref ref-type="fig" rid="F1">1A</xref>). Segment IX, in lateral view, broadest ventrolaterally, anterior margin slightly sinuous (Fig. <xref ref-type="fig" rid="F2">2A</xref>); apicodorsal area with paired, poorly developed, distantly situated protuberance; posterolateral margin bearing setae. Preanal appendages setose, long, and slender, ~ 2/3 length of segment X (Fig. <xref ref-type="fig" rid="F2">2A, B</xref>); in dorsal view, apex acuminated towards inner margin, bearing long setae (Fig. <xref ref-type="fig" rid="F2">2B</xref>). Segment X, in lateral view, saddle-shaped; anterodorsal area slightly convex; mid-dorsal area without lateral protuberance; distal area without dorsomesal and dorsolateral processes; apicolateral processes rounded, bearing short stout setae (Fig. <xref ref-type="fig" rid="F2">2A</xref>); in dorsal view, V-shaped apicomesal incision extending anteriorly ~ 1/3 length of segment X; with a row of 5–7 short stout setae subapically. Inferior appendage, in lateral view, with broad basal portion, apical portion elongate, digitate, setose; basodorsal process rounded, smaller than basoventral process; dorsomesal process long and broad, apex acute, directed apicodorsad (Fig. <xref ref-type="fig" rid="F2">2A</xref>); in ventral view, basoventral process well developed, slightly asymmetrical, rounded, apex directed mesad (Fig. <xref ref-type="fig" rid="F2">2C</xref>); ventromesal process, in lateral view, indistinct (Fig. <xref ref-type="fig" rid="F2">2A</xref>); in ventral view, distinct with subtruncated apex (Fig. <xref ref-type="fig" rid="F2">2C</xref>). Phallic apparatus with a pair of strongly sclerotized, acuminate phallobase flanges, apex directed dorsad (Fig. <xref ref-type="fig" rid="F2">2D</xref>); phallotremal sclerite well developed, roughly Y-shaped in lateral view (Fig. <xref ref-type="fig" rid="F2">2D</xref>), with an anteriorly directed projection when viewed ventrally (Fig. <xref ref-type="fig" rid="F2">2E</xref>).</p><fig id="F1" position="float" orientation="portrait"><object-id xmlns:xlink="http://www.w3.org/1999/xlink" content-type="doi" xlink:type="simple">10.3897/zookeys.1111.77581.figure1</object-id><object-id xmlns:xlink="http://www.w3.org/1999/xlink" content-type="arpha" xlink:type="simple">97D52F85-B5CF-5783-B5C8-7BA9DFF5E9EB</object-id><label>Figure 1.</label><caption><p><tp:taxon-name><tp:taxon-name-part taxon-name-part-type="genus" reg="Notalina">Notalina</tp:taxon-name-part> (<tp:taxon-name-part taxon-name-part-type="subgenus" reg="Neonotalina">Neonotalina</tp:taxon-name-part>) <tp:taxon-name-part taxon-name-part-type="species" reg="ralphi">ralphi</tp:taxon-name-part></tp:taxon-name> sp. nov., holotype, ♂ (<named-content xmlns:xlink="http://www.w3.org/1999/xlink" content-type="dwc:institutional_code" xlink:title="Instituto Nacional de Pesquisas da Amazônia" xlink:href="http://grbio.org/institution/instituto-nacional-de-pesquisas-da-amaz%C3%B4nia-0" xlink:type="simple">INPA</named-content>) <bold>A</bold> lateral habitus <bold>B</bold> head, dorsal view <bold>C</bold> head and thorax, dorsal view <bold>D</bold> forewing, right dorsal view <bold>E</bold> hind wing, right dorsal view. Scale bars: 0.2 mm (<bold>B</bold>); 0.5 mm (<bold>C</bold>); 2 mm (<bold>A, D, E</bold>).</p></caption><graphic xmlns:xlink="http://www.w3.org/1999/xlink" xlink:href="zookeys-1111-413_article-77581__-g001.jpg" position="float" orientation="portrait" xlink:type="simple" id="oo_713407.jpg"><uri content-type="original_file" xlink:type="simple">https://binary.pensoft.net/fig/713407</uri></graphic></fig></tp:treatment-sec><tp:treatment-sec sec-type="type material" id="SECID0EGIAE"><title>Type material.</title><p><bold><italic>Holotype</italic></bold> Brazil • ♂; Federal District, Planaltina, Estação Ecológica de Águas Emendadas, Córrego Tabatinga; <named-content xmlns:xlink="http://www.w3.org/1999/xlink" content-type="dwc:verbatimCoordinates" xlink:type="simple"><named-content content-type="geo-json" specific-use="{&#34;type&#34;:&#34;Point&#34;,&#34;coordinates&#34;:[-47.566222,-15.545361]}" id="NCID0EUIAE" xlink:type="simple">15.545361°S, 47.566222°W</named-content></named-content>, 1047 m, 04–24 Apr. 2018, G.R. Desidério, C.A. Campos, F. Camelo legs.; Malaise trap; <named-content xmlns:xlink="http://www.w3.org/1999/xlink" content-type="dwc:institutional_code" xlink:title="Instituto Nacional de Pesquisas da Amazônia" xlink:href="http://grbio.org/institution/instituto-nacional-de-pesquisas-da-amaz%C3%B4nia-0" xlink:type="simple">INPA</named-content>.</p><fig id="F2" position="float" orientation="portrait"><object-id xmlns:xlink="http://www.w3.org/1999/xlink" content-type="doi" xlink:type="simple">10.3897/zookeys.1111.77581.figure2</object-id><object-id xmlns:xlink="http://www.w3.org/1999/xlink" content-type="arpha" xlink:type="simple">EF8C4DC4-A683-5036-92F0-E98D71C733F5</object-id><label>Figure 2.</label><caption><p><tp:taxon-name><tp:taxon-name-part taxon-name-part-type="genus" reg="Notalina">Notalina</tp:taxon-name-part> (<tp:taxon-name-part taxon-name-part-type="subgenus" reg="Neonotalina">Neonotalina</tp:taxon-name-part>) <tp:taxon-name-part taxon-name-part-type="species" reg="ralphi">ralphi</tp:taxon-name-part></tp:taxon-name> sp. nov., male genitalia, holotype <bold>A</bold> lateral view <bold>B</bold> dorsal view <bold>C</bold> ventral view <bold>D</bold> phallic apparatus, lateral view <bold>E</bold> phallic apparatus, ventral view. Abbreviations: bdp, basodorsal process; bvp, basoventral process; mdp, mesodorsal process.</p></caption><graphic xmlns:xlink="http://www.w3.org/1999/xlink" xlink:href="zookeys-1111-413_article-77581__-g002.jpg" position="float" orientation="portrait" xlink:type="simple" id="oo_713408.jpg"><uri content-type="original_file" xlink:type="simple">https://binary.pensoft.net/fig/713408</uri></graphic></fig><p><bold><italic>Paratypes</italic></bold> Brazil• 3 ♂♂; same data as for holotype (<named-content xmlns:xlink="http://www.w3.org/1999/xlink" content-type="dwc:institutional_code" xlink:title="University of Minnesota Insect Collection" xlink:href="http://grbio.org/institution/university-minnesota-insect-collection" xlink:type="simple">UMSP</named-content>) • 4 ♂♂; Federal District, Planaltina, Estação Ecológica de Águas Emendadas, Córrego Tabatinga; <named-content xmlns:xlink="http://www.w3.org/1999/xlink" content-type="dwc:verbatimCoordinates" xlink:type="simple"><named-content content-type="geo-json" specific-use="{&#34;type&#34;:&#34;Point&#34;,&#34;coordinates&#34;:[-47.566222,-15.545361]}" id="NCID0EQKAE" xlink:type="simple">15.545361°S, 47.566222°W</named-content></named-content>; 1047 m a.s.l.; 07–24 Apr. 2018; G.R. Desidério, C.A. Campos, F. Camelo legs; <named-content xmlns:xlink="http://www.w3.org/1999/xlink" content-type="dwc:institutional_code" xlink:title="Instituto Nacional de Pesquisas da Amazônia" xlink:href="http://grbio.org/institution/instituto-nacional-de-pesquisas-da-amaz%C3%B4nia-0" xlink:type="simple">INPA</named-content>; • 4 ♂♂; same collection data as for preceding; 24 Apr. – 07 May. 2018; <abbrev xmlns:xlink="http://www.w3.org/1999/xlink" xlink:title="Museu de Zoologia da Universidade Federal da Bahia" id="ABBRID0EZKAE" xlink:type="simple">UFBA</abbrev>; • 1 ♂; same collection data as for preceding; <named-content xmlns:xlink="http://www.w3.org/1999/xlink" content-type="dwc:institutional_code" xlink:title="Museu de Zoologia da Universidade de São Paulo" xlink:href="http://grbio.org/institution/museu-de-zoologia-da-universidade-de-sao-paulo" xlink:type="simple">MZUSP</named-content>; • 10 ♂♂; Tocantins, Palmas, Parque Estadual do Lajeado, Igarapé da Onça; <named-content xmlns:xlink="http://www.w3.org/1999/xlink" content-type="dwc:verbatimCoordinates" xlink:type="simple"><named-content content-type="geo-json" specific-use="{&#34;type&#34;:&#34;Point&#34;,&#34;coordinates&#34;:[-48.258639,-10.112361]}" id="NCID0EELAE" xlink:type="simple">10.112361°S, 48.258639°W</named-content></named-content>; 596 m a.s.l.; 06–11 May. 2017; N. Hamada, G. Amora legs; <named-content xmlns:xlink="http://www.w3.org/1999/xlink" content-type="dwc:institutional_code" xlink:title="Instituto Nacional de Pesquisas da Amazônia" xlink:href="http://grbio.org/institution/instituto-nacional-de-pesquisas-da-amaz%C3%B4nia-0" xlink:type="simple">INPA</named-content>; • 20 ♂♂; same collection data as for preceding; 19 Dec. 2017; <named-content xmlns:xlink="http://www.w3.org/1999/xlink" content-type="dwc:institutional_code" xlink:title="Instituto Nacional de Pesquisas da Amazônia" xlink:href="http://grbio.org/institution/instituto-nacional-de-pesquisas-da-amaz%C3%B4nia-0" xlink:type="simple">INPA</named-content>; • 16 ♂♂; same collection data as for preceding; <abbrev xmlns:xlink="http://www.w3.org/1999/xlink" xlink:title="Museu de Zoologia da Universidade Federal da Bahia" id="ABBRID0ERLAE" xlink:type="simple">UFBA</abbrev>; • 5 ♂♂; same collection data as for preceding; <named-content xmlns:xlink="http://www.w3.org/1999/xlink" content-type="dwc:institutional_code" xlink:title="Coleção Entomológica Prof. José Alfredo Pinheiro Dutra, Departamento de Zoologia, Universidade Federal do Rio de Janeiro" xlink:href="http://grbio.org/institution/universidade-federal-do-rio-de-janeiro" xlink:type="simple">DZRJ</named-content>; • 5 ♂♂; <named-content xmlns:xlink="http://www.w3.org/1999/xlink" content-type="dwc:institutional_code" xlink:title="Museu de Zoologia da Universidade de São Paulo" xlink:href="http://grbio.org/institution/museu-de-zoologia-da-universidade-de-sao-paulo" xlink:type="simple">MZUSP</named-content>; • 7 ♂♂; same collection data as for preceding; 18 Jan. 2018; <named-content xmlns:xlink="http://www.w3.org/1999/xlink" content-type="dwc:institutional_code" xlink:title="Coleção Entomológica Padre Jesus Santiago Moure, Departamento de Zoologia, Universidade Federal do Paraná" xlink:href="http://grbio.org/institution/universidade-federal-do-parana-colecao-de-entomologia-pe-jesus-santiago-moure" xlink:type="simple">DZUP</named-content>.</p></tp:treatment-sec><tp:treatment-sec sec-type="etymology" id="SECID0EBMAE"><title>Etymology.</title><p>The new species is named in honor of Dr. Ralph W. Holzenthal (University of Minnesota, USA) in recognition of his efforts to the advancement of the knowledge on Neotropical caddisflies and his contributions in supervising new entomologists.</p></tp:treatment-sec><tp:treatment-sec sec-type="distribution" id="SECID0EGMAE"><title>Distribution.</title><p>Brazil: Cerrado biome (Federal District and Tocantins states) (Fig. <xref ref-type="fig" rid="F3">3</xref>).</p><fig id="F3" position="float" orientation="portrait"><object-id xmlns:xlink="http://www.w3.org/1999/xlink" content-type="doi" xlink:type="simple">10.3897/zookeys.1111.77581.figure3</object-id><object-id xmlns:xlink="http://www.w3.org/1999/xlink" content-type="arpha" xlink:type="simple">93A19FFB-A33E-55EC-A0A3-4E7183EC2604</object-id><label>Figure 3.</label><caption><p>Geographical distribution map of <tp:taxon-name><tp:taxon-name-part taxon-name-part-type="genus" reg="Notalina">Notalina</tp:taxon-name-part> (<tp:taxon-name-part taxon-name-part-type="subgenus" reg="Neonotalina">Neonotalina</tp:taxon-name-part>) <tp:taxon-name-part taxon-name-part-type="species" reg="brasiliana">brasiliana</tp:taxon-name-part></tp:taxon-name> Holzenthal, 1986 and <tp:taxon-name><tp:taxon-name-part taxon-name-part-type="genus" reg="Notalina">Notalina</tp:taxon-name-part> (<tp:taxon-name-part taxon-name-part-type="subgenus" reg="Neonotalina">Neonotalina</tp:taxon-name-part>) <tp:taxon-name-part taxon-name-part-type="species" reg="ralphi">ralphi</tp:taxon-name-part></tp:taxon-name> sp. nov.</p></caption><graphic xmlns:xlink="http://www.w3.org/1999/xlink" xlink:href="zookeys-1111-413_article-77581__-g003.jpg" position="float" orientation="portrait" xlink:type="simple" id="oo_713409.jpg"><uri content-type="original_file" xlink:type="simple">https://binary.pensoft.net/fig/713409</uri></graphic></fig><sec sec-type="﻿New distribution record" id="SECID0E6NAE"><title>﻿New distribution record</title></sec></tp:treatment-sec></tp:taxon-treatment>
