# Supplementary material for: ﻿Notalina (Neonotalina) ﻿ralphi sp. nov. (Trichoptera, Leptoceridae), a new long-horned caddisfly from the Cerrado biome of Brazil, with new records for ﻿N. (﻿Neonotalina) ﻿brasiliana Holzenthal, 1986 and an identification key
Source: Zookeys. 2022 Jul 11;1111:413–24. doi: 10.3897/zookeys.1111.77581 (PMC9848929; doi:10.3897/zookeys.1111.77581)
Supplement: XML Treatment for Notalina (Neonotalina) brasiliana [file zookeys.1111.77581-treatment2.xml]

<!DOCTYPE tp:taxon-treatment
  PUBLIC "-//TaxonX//DTD Taxonomic Treatment Publishing DTD v0 20100105//EN" "tax-treatment-NSO.dtd">
<tp:taxon-treatment xmlns:tp="http://www.plazi.org/taxpub"><tp:treatment-meta><kwd-group><label>Taxon classification</label><kwd>
              <named-content content-type="kingdom">Animalia</named-content>
            </kwd><kwd>
              <named-content content-type="order">Trichoptera</named-content>
            </kwd><kwd>
              <named-content content-type="family">Leptoceridae</named-content>
            </kwd></kwd-group><mixed-citation publication-type="journal"><person-group><name><surname>Silva Pereira</surname><given-names>Erica</given-names></name><name><surname>Oliveira</surname><given-names>Ian</given-names></name><name><surname>Desidério</surname><given-names>Gleison Robson</given-names></name><name><surname>Calor</surname><given-names>Adolfo</given-names></name><name><surname>Hamada</surname><given-names>Neusa</given-names></name></person-group><article-title><italic>﻿<tp:taxon-name><tp:taxon-name-part taxon-name-part-type="genus" reg="Notalina">Notalina</tp:taxon-name-part></tp:taxon-name></italic> (<italic><tp:taxon-name><tp:taxon-name-part taxon-name-part-type="genus" reg="Notalina"/><tp:taxon-name-part taxon-name-part-type="subgenus" reg="Neonotalina">Neonotalina</tp:taxon-name-part></tp:taxon-name></italic>) <italic>﻿<tp:taxon-name><tp:taxon-name-part taxon-name-part-type="genus" reg="Notalina"/><tp:taxon-name-part taxon-name-part-type="subgenus" reg="Neonotalina"/><tp:taxon-name-part taxon-name-part-type="species" reg="ralphi">ralphi</tp:taxon-name-part></tp:taxon-name></italic> sp. nov. (<tp:taxon-name><tp:taxon-name-part taxon-name-part-type="order">Trichoptera</tp:taxon-name-part></tp:taxon-name>, <tp:taxon-name><tp:taxon-name-part taxon-name-part-type="family">Leptoceridae</tp:taxon-name-part></tp:taxon-name>), a new long-horned caddisfly from the Cerrado biome of Brazil, with new records for <italic>﻿<tp:taxon-name><tp:taxon-name-part taxon-name-part-type="genus" reg="Notalina">N.</tp:taxon-name-part></tp:taxon-name></italic> (<italic>﻿<tp:taxon-name><tp:taxon-name-part taxon-name-part-type="genus" reg="Notalina"/><tp:taxon-name-part taxon-name-part-type="subgenus" reg="Neonotalina">Neonotalina</tp:taxon-name-part></tp:taxon-name></italic>) <italic>﻿<tp:taxon-name><tp:taxon-name-part taxon-name-part-type="genus" reg="Notalina"/><tp:taxon-name-part taxon-name-part-type="subgenus" reg="Neonotalina"/><tp:taxon-name-part taxon-name-part-type="species" reg="brasiliana">brasiliana</tp:taxon-name-part></tp:taxon-name></italic> Holzenthal, 1986 and an identification key</article-title><source>Zookeys</source><day>11</day><month>07</month><year>2022</year><volume>1111</volume><fpage>413</fpage><lpage>424</lpage><pub-id pub-id-type="doi">10.3897/zookeys.1111.77581</pub-id></mixed-citation></tp:treatment-meta><tp:nomenclature><label>﻿</label><tp:taxon-name><object-id xmlns:xlink="http://www.w3.org/1999/xlink" content-type="arpha" xlink:type="simple">FDEAFF98-A8EA-5183-9B63-6FA9B7AB061C</object-id><tp:taxon-name-part taxon-name-part-type="genus" reg="Notalina">Notalina</tp:taxon-name-part> (<tp:taxon-name-part taxon-name-part-type="subgenus" reg="Neonotalina">Neonotalina</tp:taxon-name-part>) <tp:taxon-name-part taxon-name-part-type="species" reg="brasiliana">brasiliana</tp:taxon-name-part></tp:taxon-name><tp:taxon-authority>Holzenthal, 1986</tp:taxon-authority><tp:nomenclature-citation-list><tp:nomenclature-citation><tp:taxon-name><tp:taxon-name-part taxon-name-part-type="genus" reg="Notalina">Notalina</tp:taxon-name-part> (<tp:taxon-name-part taxon-name-part-type="subgenus" reg="Neonotalina">Neonotalina</tp:taxon-name-part>) <tp:taxon-name-part taxon-name-part-type="species" reg="brasiliana">brasiliana</tp:taxon-name-part></tp:taxon-name><comment>Holzenthal, 1986: 63 [type locality: Brazil, Minas Gerais, Serra do Caraça; <named-content xmlns:xlink="http://www.w3.org/1999/xlink" content-type="dwc:institutional_code" xlink:title="Museu de Zoologia da Universidade de São Paulo" xlink:href="http://grbio.org/institution/museu-de-zoologia-da-universidade-de-sao-paulo" xlink:type="simple">MZUSP</named-content>; ♂; ♀]; Paprocki et al. 2004: 13 [checklist]; <xref ref-type="bibr" rid="B6">Calor et al. 2006</xref>: 41 [distribution]; Paprocki and França 2014: 60 [checklist].</comment></tp:nomenclature-citation></tp:nomenclature-citation-list></tp:nomenclature><tp:treatment-sec sec-type="material" id="SECID0EEQAE"><title>Material examined.</title><p>Brazil – <bold>Bahia</bold> • 1 ♂; São Desidério, Rio das Fêmeas, BR-020, ponte (#02); <named-content xmlns:xlink="http://www.w3.org/1999/xlink" content-type="dwc:verbatimCoordinates" xlink:type="simple"><named-content content-type="geo-json" specific-use="{&#34;type&#34;:&#34;Point&#34;,&#34;coordinates&#34;:[-45.854583,-12.466667]}" id="NCID0EPQAE" xlink:type="simple">12.466667°S, 45.854583°W</named-content></named-content>; 744 m a.s.l.; 23 Oct. 2008; N. Hamada, G. Fleck, C.A.S. Azevêdo, R. Kikuchi legs; <named-content xmlns:xlink="http://www.w3.org/1999/xlink" content-type="dwc:institutional_code" xlink:title="Instituto Nacional de Pesquisas da Amazônia" xlink:href="http://grbio.org/institution/instituto-nacional-de-pesquisas-da-amaz%C3%B4nia-0" xlink:type="simple">INPA</named-content>; – <bold>Distrito Federal</bold> • 1 ♂; Planaltina, Estação Ecológica de Águas Emendadas, Córrego Brejinho; <named-content xmlns:xlink="http://www.w3.org/1999/xlink" content-type="dwc:verbatimCoordinates" xlink:type="simple"><named-content content-type="geo-json" specific-use="{&#34;type&#34;:&#34;Point&#34;,&#34;coordinates&#34;:[-47.637333,-15.592583]}" id="NCID0E4QAE" xlink:type="simple">15.592583°S, 47.637333°W</named-content></named-content>; 983 m a.s.l.; 04 Apr. – 24 May. 2018; G.R. Desidério, C.A. Campos, F. Camelo legs; <named-content xmlns:xlink="http://www.w3.org/1999/xlink" content-type="dwc:institutional_code" xlink:title="Instituto Nacional de Pesquisas da Amazônia" xlink:href="http://grbio.org/institution/instituto-nacional-de-pesquisas-da-amaz%C3%B4nia-0" xlink:type="simple">INPA</named-content>; • 4 ♂♂; Brasília, Parque Nacional de Brasília, Córrego Milho Cozido; <named-content xmlns:xlink="http://www.w3.org/1999/xlink" content-type="dwc:verbatimCoordinates" xlink:type="simple"><named-content content-type="geo-json" specific-use="{&#34;type&#34;:&#34;Point&#34;,&#34;coordinates&#34;:[-48.016556,-15.662500]}" id="NCID0EJRAE" xlink:type="simple">15.662500°S, 48.016556°W</named-content></named-content>; 1076 m a.s.l.; 09 Apr. – 04 Jul. 2018; G.R. Desidério, C.A. Campos, F. Camelo legs; <named-content xmlns:xlink="http://www.w3.org/1999/xlink" content-type="dwc:institutional_code" xlink:title="Instituto Nacional de Pesquisas da Amazônia" xlink:href="http://grbio.org/institution/instituto-nacional-de-pesquisas-da-amaz%C3%B4nia-0" xlink:type="simple">INPA</named-content>.</p></tp:treatment-sec><tp:treatment-sec sec-type="distribution" id="SECID0ESRAE"><title>Distribution.</title><p>Brazil: <italic>Cerrado</italic> (Bahia [new record], Distrito Federal [new record] and Minas Gerais States) (Fig. <xref ref-type="fig" rid="F3">3</xref>).</p></tp:treatment-sec><tp:treatment-sec><!--Section generated to contain objects referenced in tp:taxon-treatment.--><fig id="F3" position="float" orientation="portrait"><object-id xmlns:xlink="http://www.w3.org/1999/xlink" content-type="doi" xlink:type="simple">10.3897/zookeys.1111.77581.figure3</object-id><object-id xmlns:xlink="http://www.w3.org/1999/xlink" content-type="arpha" xlink:type="simple">93A19FFB-A33E-55EC-A0A3-4E7183EC2604</object-id><label>Figure 3.</label><caption><p>Geographical distribution map of <tp:taxon-name><tp:taxon-name-part taxon-name-part-type="genus" reg="Notalina">Notalina</tp:taxon-name-part> (<tp:taxon-name-part taxon-name-part-type="subgenus" reg="Neonotalina">Neonotalina</tp:taxon-name-part>) <tp:taxon-name-part taxon-name-part-type="species" reg="brasiliana">brasiliana</tp:taxon-name-part></tp:taxon-name> Holzenthal, 1986 and <tp:taxon-name><tp:taxon-name-part taxon-name-part-type="genus" reg="Notalina">Notalina</tp:taxon-name-part> (<tp:taxon-name-part taxon-name-part-type="subgenus" reg="Neonotalina">Neonotalina</tp:taxon-name-part>) <tp:taxon-name-part taxon-name-part-type="species" reg="ralphi">ralphi</tp:taxon-name-part></tp:taxon-name> sp. nov.</p></caption><graphic xmlns:xlink="http://www.w3.org/1999/xlink" xlink:href="zookeys-1111-413_article-77581__-g003.jpg" position="float" orientation="portrait" xlink:type="simple" id="oo_713409.jpg"><uri content-type="original_file" xlink:type="simple">https://binary.pensoft.net/fig/713409</uri></graphic></fig></tp:treatment-sec><ref-list><ref id="B6"><mixed-citation xmlns:xlink="http://www.w3.org/1999/xlink" xlink:type="simple"><person-group><name name-style="western"><surname>Calor</surname><given-names>AR</given-names></name><name name-style="western"><surname>Holzenthal</surname><given-names>RW</given-names></name><name name-style="western"><surname>Amorim</surname><given-names>DS</given-names></name></person-group> (<year>2006</year>) <article-title>Phylogenetic analysis of <tp:taxon-name><tp:taxon-name-part taxon-name-part-type="genus">Notalina</tp:taxon-name-part> (<tp:taxon-name-part taxon-name-part-type="subgenus">Neonotalina</tp:taxon-name-part>)</tp:taxon-name> Holzenthal (<tp:taxon-name><tp:taxon-name-part taxon-name-part-type="order">Trichoptera</tp:taxon-name-part></tp:taxon-name>: <tp:taxon-name><tp:taxon-name-part taxon-name-part-type="family">Leptoceridae</tp:taxon-name-part></tp:taxon-name>), with the description of two new species from southeastern Brazil.</article-title><source>Zootaxa</source><volume>1131</volume>(<issue>1</issue>): <fpage>33</fpage>–<lpage>48</lpage>. <ext-link xlink:type="simple" ext-link-type="doi" xlink:href="10.11646/zootaxa.1131.1.2">https://doi.org/10.11646/zootaxa.1131.1.2</ext-link></mixed-citation></ref></ref-list></tp:taxon-treatment>
